# Supplementary material for: Afucosylated anti-canine CD20 antibody combined with cyclophosphamide, doxorubicin, vincristine, and prednisone chemotherapy in dogs with B-cell lymphoma
Source: J Vet Intern Med. 2026 Jan 21;40(1):aalaf039. doi: 10.1093/jvimsj/aalaf039 (PMC12881972; doi:10.1093/jvimsj/aalaf039)
Supplement: aalaf039_2025-1102_Supplementary_Table_1 [file aalaf039_2025-1102_supplementary_table_1.xlsx]

## Sheet: ST1
Supplementary Table 1. Clinical outcomes and B-cell recovery in dogs treated with CHOP + 4E1-7-B_f
	CHOP + 4E1-7-B_f	Number of doses of 4E1-7-B_f	Disease progression	PFS (days)	Post-progression treatment	OS (days)	Days of B cells monitoring post-last chemotherapy in the first cycle	Days from end of first treatment cycle to B cell recovery ≥ 1%											UW開始日	UW終了日	UW終わり -UWスタート	B細胞のモニターが最後に実施された日 Day____	B細胞が1%を超えたday
1	completed	7	No PD	1745, censored		1745, censored	1166	207											2020-01-14	2020-07-28	196	1362	day319まで0, day403で10.6	207
2	completed	7	No PD	1400, censored		1400, censored	506	227											2021-01-14	2021-07-24	191	697	day388まで0, day418で1..8	227
3	completed	7	PD	328	CHOP, L-asp, ACNU	979, censored	333	> 333											2022-05-03	2022-10-26	176	509	day509まで0
4	completed	7	PD	327	CHOP, CCNU, L-asp	668	380	329											2020-08-22	2021-03-04	194	574	day495まで0, day523 1.5	329
5	completed	7	PD	348	CHOP + 4E1-7-B_f	530, censored	332	> 332											2023-07-17	2024-01-04	171	503	day503まで0	332
6	completed	7	PD	417	None	473	83	> 83											2022-09-22	2023-04-10	200	283	day283まで0	83
7	Stopped at week 19 (AEs)	6	PD	380	None	458	108	> 108											2020-01-15	2020-07-21	188	296	day296まで0	108
8	Stopped at week 19 (AEs)	6	PD	420	None	449	85	> 85											2021-06-28	2021-11-25	150	235	day235まで0	85
9	completed	7	PD	340	None	413	158	158											2020-08-06	2021-01-21	168	326	day298まで0, day326で1.8	158
10	Stopped at week 7 (AEs)	3	PD	151	VCR, CPM, L-asp	254	29	> 29											2020-07-27	2020-09-29	64	93	day93まで0	29
11	Stopped at week 13 (PD)	4	PD	87	CPM, L-asp	196													2023-10-31	2024-02-02	94	70	day70まで0
12	Stopped at week 11 (PD)	4	PD	84	CHOP, CCNU, L-asp	193													2020-01-09	2020-04-23	105	71	day71まで0
13	Stopped at week4 (death)	1	No PD	31		31													2022-01-05	2022-02-02	28	7	day7まで0
AEs, adverse events; PD, progressive disease																					day0からスタート
For patients who did not complete the 25week protocol, the number of days since the last anticancer drug administration in the 1st cycle
																					Uwfinishよりもモニターが前に終わった
																		Days of B cells monitoring post-last chemotherapy in the first cycle
